# Supplementary material for: Mapping the Influence of Light Intensity on the Transgenerational Genetic Architecture of Arabidopsis thaliana
Source: Curr Issues Mol Biol. 2024 Jul 29;46(8):8148–69. doi: 10.3390/cimb46080482 (PMC11352948; doi:10.3390/cimb46080482)
Supplement: Supplementary file 1 [file cimb-46-00482-s001.zip]

Archive with 1 entries (1 files):
- cimb-3093396-supplementary.pdf
